# Supplementary material for: A Variable Cross-Section Microfluidic Channel for Simultaneous Reproduction of Low Oscillatory and Pulsatile Wall Shear Stress at the Carotid Bifurcation: A Computational Fluid Dynamics-Based Study
Source: Biosensors (Basel). 2025 Sep 30;15(10):648. doi: 10.3390/bios15100648 (PMC12564271; doi:10.3390/bios15100648)
Supplement: Supplementary file 1 [file biosensors-15-00648-s001.zip]

Archive with 1 entries (1 files):
- biosensors-3787517-supplementary.pdf
